# Supplementary material for: Griffin: A Tool for Symbolic Inference of Synchronous Boolean Molecular Networks
Source: Front Genet. 2018 Mar 6;9:39. doi: 10.3389/fgene.2018.00039 (PMC5845696; doi:10.3389/fgene.2018.00039)
Supplement: Supplementary file 2 [file Presentation2.zip]

Archive with 7 entries (6 files):
- queries/
- queries/arabidopsis-known-attractors.grf
- queries/arabidopsis-root-stem-cell-niche-2013-original-wildcards.grf
- queries/arabidopsis-root-stem-cell-niche-2013-original.grf
- queries/arabidopsis-root-stem-cell-niche-2013-predictions-wildcards.grf
- queries/arabidopsis-unknown-attractors.grf
- queries/sepal10.grf
