# Supplementary material for: Griffin: A Tool for Symbolic Inference of Synchronous Boolean Molecular Networks
Source: Front Genet. 2018 Mar 6;9:39. doi: 10.3389/fgene.2018.00039 (PMC5845696; doi:10.3389/fgene.2018.00039)
Supplement: Supplementary file 2 [file Presentation2.zip › queries/arabidopsis-root-stem-cell-niche-2013-predictions-wildcards.grf]

# Name and order of nodes
genes={ACR4,AUX_IAA,AUXIN,CLE40,JKD,MGP,MR165,PHB,SCR,SHR,WOX5}
# Generalized Interactions
# See Azpeitia et al. (2013)
interactions ={MNU[ACR4:WOX5][AUX_IAA:WOX5][AUXIN:AUX_IAA][CLE40:WOX5][MGP:MGP][MR165:PHB][PHB:JKD][PHB:WOX5],MPU[CLE40:ACR4][JKD:MGP][JKD:SCR][JKD:JKD][SCR:JKD][SCR:MGP][SCR:MR165][SCR:SCR][SHR:JKD][SHR:MGP][SHR:MR165][SHR:SCR],OUSU[ACR4:ACR4][ACR4:AUX_IAA][ACR4:AUXIN][ACR4:JKD][ACR4:MGP][ACR4:PHB][ACR4:SCR][ACR4:SHR][AUX_IAA:AUX_IAA][AUX_IAA:PHB][AUX_IAA:SCR][AUXIN:PHB][AUXIN:WOX5][CLE40:AUX_IAA][CLE40:AUXIN][CLE40:JKD][CLE40:MGP][CLE40:PHB][CLE40:SCR][CLE40:SHR][JKD:ACR4][JKD:AUX_IAA][JKD:AUXIN][JKD:CLE40][JKD:PHB][JKD:SHR][JKD:WOX5][MGP:ACR4][MGP:AUX_IAA][MGP:AUXIN][MGP:CLE40][MGP:JKD][MGP:PHB][MGP:SCR][MGP:SHR][MGP:WOX5][PHB:ACR4][PHB:AUX_IAA][PHB:AUXIN][PHB:CLE40][PHB:MGP][PHB:MR165][PHB:PHB][PHB:SCR][PHB:SHR][SCR:ACR4][SCR:AUX_IAA][SCR:AUXIN][SCR:CLE40][SCR:PHB][SCR:SHR][SHR:ACR4][SHR:AUX_IAA][SHR:AUXIN][SHR:CLE40][SHR:PHB][WOX5:ACR4][WOX5:AUX_IAA][WOX5:AUXIN][WOX5:CLE40][WOX5:JKD][WOX5:MGP][WOX5:PHB][WOX5:SCR][WOX5:SHR][WOX5:WOX5],OPU[AUXIN:AUXIN][CLE40:CLE40][MR165:MR165][SHR:SHR]}
# Wild type steady states
fixed-points()={0**00001010,00100001010,~00000001010,~01100001010,0**00010010,00100010010,~00000010010,~01100010010,0**01110110,00101110110,~00001110110,~01101110110,0**0*010000,0010*010000,~0000*010000,~0110*010000,1**10000000,10110000000,~10010000000,~11110000000,1***0010000,101*0010000,~100*0010000,~111*0010000,0**01010111,00101010111,~00001010111,~01101010111}
# Options
allow.ambiguity = false
allow.additional.states = false
allow.additional.cycles = false
allow.hypotheses = true
block.steady.a.posteriori = true
divide.query.by.topology = false
limit.boolean.networks = 1
