# Supplementary material for: Griffin: A Tool for Symbolic Inference of Synchronous Boolean Molecular Networks
Source: Front Genet. 2018 Mar 6;9:39. doi: 10.3389/fgene.2018.00039 (PMC5845696; doi:10.3389/fgene.2018.00039)
Supplement: Supplementary file 2 [file Presentation2.zip › queries/arabidopsis-unknown-attractors.grf]

#Name and order of nodes
genes={FUL,FT,AP1,EMF1,LFY,AP2,WUS,AG,TFL1,PI,SEP,AP3,UFO}
#Regulations, 
#see figure 20 of Alvarez-Buylla, et al. (2010). 
#Flower development. The Arabidopsis book/American Society of Plant Biologists, 8.
known = {AG->AG, AG-|AP1, AG->AP3, AG->PI, AG-|WUS, AP1-|AG, AP1->AP3, AP1-|FUL, AP1->PI, AP1-|TFL1, AP2-|AG, AP3-|AP1, AP3->AP3, AP3->PI, EMF1-|AG, EMF1-|FT, EMF1-|LFY, EMF1->TFL1, FT->AP1, LFY->AG, LFY->AP1, LFY->AP3, LFY-|EMF1, LFY->PI, LFY->SEP, LFY-|TFL1, PI-|AP1, PI->AP3, PI->PI, SEP->AG, SEP->AP3, SEP->PI, SEP-|WUS, TFL1-|AG, TFL1-|AP1, TFL1-|AP2, TFL1-|FUL, TFL1-|LFY, UFO->AP3, UFO->UFO, WUS->AG, WUS->WUS}
#options
allow.ambiguity = false
allow.additional.states = true
allow.additional.cycles = false
allow.hypotheses = false
block.steady.a.posteriori = false
divide.query.by.topology = false
