# Supplementary material for: Griffin: A Tool for Symbolic Inference of Synchronous Boolean Molecular Networks
Source: Front Genet. 2018 Mar 6;9:39. doi: 10.3389/fgene.2018.00039 (PMC5845696; doi:10.3389/fgene.2018.00039)
Supplement: Supplementary file 2 [file Presentation2.zip › queries/sepal10.grf]

#Name and order of nodes
genes={AGO1, AGO10, AGO7, ANT, ARF4, AS1, AS2, ETT, FIL, KAN1, miR165, miR390, REV, TAS3siRNA, AGO1_miR165, AGO7_miR390, AS1_AS2, AUXINh, CKh, GTE6, IPT5}
#All known regulations
known={AGO1->AGO1_miR165,AGO7->AGO7_miR390,AS1->AS1_AS2,AS2->AS1_AS2,KAN1-|AS2,miR165->AGO1_miR165,miR390->AGO7_miR390,TAS3siRNA-|ARF4,TAS3siRNA-|ETT,AGO1_miR165-|REV,AGO7_miR390->TAS3siRNA,GTE6->AS1,IPT5->CKh}
#Hypothetical regulations
hypothetical={AGO10-|AGO1,ANT->FIL,ARF4->FIL,ETT->FIL,FIL->ARF4,FIL->ETT,FIL->KAN1,REV->AGO7,REV->AGO10,REV->IPT5,TAS3siRNA-|miR165,AS1_AS2-|miR165,AS1_AS2-|KAN1,AUXINh->AUXINh,AUXINh->miR390,AUXINh->ANT,AUXINh->ARF4,AUXINh->REV,CKh->GTE6}
#Stable states for wild type following the provided order
fixed-points()={100110011111001001000,011101100001110111111}
#options
allow.ambiguity = false
allow.additional.states = true
allow.additional.cycles = true
allow.hypotheses = true
block.steady.a.posteriori = false
divide.query.by.topology = true
topology.iterator.type = radial
topological.distance.radius = 10
